# Supplementary material for: Trends, Patient and Prescriber Characteristics in Gabapentinoid Use in a Sample of United States Ambulatory Care Visits from 2003 to 2016
Source: J Clin Med. 2019 Dec 29;9(1):83. doi: 10.3390/jcm9010083 (PMC7019734; doi:10.3390/jcm9010083)
Supplement: Supplementary file 1 [file jcm-09-00083-s001.zip]

Archive with 6 entries (3 files):
- jcm-665627_Trends in gaba use in NAMCS_supplement_RV/
- jcm-665627_Trends in gaba use in NAMCS_supplement_RV/jcm-665627_Trends in gaba use in NAMCS_supplement_RV.pdf
- __MACOSX/
- __MACOSX/jcm-665627_Trends in gaba use in NAMCS_supplement_RV/
- __MACOSX/jcm-665627_Trends in gaba use in NAMCS_supplement_RV/._jcm-665627_Trends in gaba use in NAMCS_supplement_RV.pdf
- __MACOSX/._jcm-665627_Trends in gaba use in NAMCS_supplement_RV
